# Supplementary material for: Rapid and Recent World-Wide Diversification of Bluegrasses (Poa, Poaceae) and Related Genera
Source: PLoS One. 2013 Mar 27;8(3):e60061. doi: 10.1371/journal.pone.0060061 (PMC3609727; doi:10.1371/journal.pone.0060061)
Supplement: Table S1 — Taxon names, GenBank accession numbers and sources of the ITS sequences used in this study. (XLS) [file pone.0060061.s002.xls]

## Sheet: Tabelle1
Taxon	ITS GenBank no.	References
Alopecurus aequalis	FJ821783	1
Alopecurus borealis	EU792345	2
Alopecurus geniculatus	DQ539571	3
Alopecurus gerardii	EU792344	4
Alopecurus japonicus	FJ766146	1
Aniselytron treutleri	EU792373	4
Aniselytron treutleri	GQ324469	2
Apera interrupta	DQ539570	5
Apera interrupta	EU792364	4
Aphanelytrum peruvianum	EU792421	4
Aphanelytrum procumbens	HE802195	this study
Aphanelytrum procumbens	EU792419	4
Aphanelytrum procumbens	EU792423	4
Arctagrostis latifolia	AY237843	4
Arctagrostis latifolia	HE802200	this study
Arctagrostis latifolia	EU093029	6
Arctagrostis latifolia	EU792351	4
Arctagrostis latifolia	EU792352	4
Arctagrostis latifolia	EU921830	4
Arctophila fulva	FM179387	7
Arctophila fulva	AY237831	8
Arctophila fulva	EU792347	4
Arctopoa schischkinii	EU935583	6
Arctopoa subfastigiata	EU792371	4
Arctopoa subfastigiata	EU792372	4
Arctopoa tibetica	EU792368	4
Arctopoa tibetica	EU792369	4
Arctopoa tibetica	EU792370	4
Arctopoa tibetica	GQ324472	2
Arctopoa tibetica	JF786332	9
Austrofestuca littoralis	AY524824	10
Austrofestuca pubinervis	EU792408	4
Avena macrostachya	FM179443	7
Beckmannia eruciformis	HE802171	this study
Beckmannia syzigachne	EU792342	4
Beckmannia syzigachne	FJ766150	11
Beckmannia syzigachne	FJ821780	1
Bellardiochloa polychroa	EU792363	2
Bellardiochloa polychroa	FM179390	7
Bellardiochloa variegata	EU792361	2
Bellardiochloa variegata	EU792362	4
Bellardiochloa violacea subsp aetnensis	FM179391	7
Briza humilis	HE802178	this study
Catabrosa aquatica	DQ539565	5
Catabrosa aquatica	EF577510	4
Catabrosa aquatica	EU792334	2
Catabrosa aquatica	FM179396	7
Catabrosa werdermannii	EU792333	4
Catabrosella araratica	HE802183	this study
Catabrosella humilis	HE802182	this study
Catabrosella variegata	HE802181	this study
Cinna arundinacea	EU792343	4
Cinna latifolia	DQ539569	4
Cinna latifolia	HE802198	this study
Cinna latifolia	FJ026731	6
Cinna latifolia	GQ324473	2
Cinna latifolia	FJ766145	10
Coleanthus subtilis	HE802180	this study
Colpodium chionogeiton	HE802185	this study
Colpodium hedbergii	HE802186	this study
Colpodium versicolor	AJ867445	12
Colpodium versicolor	AJ867446	12
Colpodium versicolor	AY497472	6
Colpodium versicolor	FM179397	7
Cornucopiae cucullatum	HF564627	this study
Corynephorus canescens	HE802179	this study
Cyathopus sikkimensis	HE802199	this study
Dissanthelium brevifolium	EU792424	4
Dissanthelium calycinum	DQ539567	5
Dissanthelium calycinum	EU792425	4
Dissanthelium peruvianum	EU792427	4
Dryopoa dives	HE802192	this study
Dupontia fisheri	AY237847	8
Dupontia fisheri	AY237850	8
Dupontia fisheri	AY237854	8
Dupontia fisheri	AY237857	8
Dupontia fisheri	AY237859	8
Dupontia fisheri	AY237848	8
Dupontia fisheri	AY237849	8
Dupontia fisheri	AY237851	8
Dupontia fisheri	AY237852	8
Dupontia fisheri	AY237853	8
Dupontia fisheri	AY237856	8
Dupontia fisheri	AY237858	4
Dupontia fisheri	AY237860	8
Dupontia fisheri	AY237861	8
Dupontia fisheri	AY237862	8
Dupontia fisheri	AY237863	8
Dupontia fisheri	AY237864	8
Dupontia fisheri	AY237865	8
Dupontia fisheri	AY237866	8
Dupontia fisheri	AY237867	8
Eremopoa altaica	JF786336	13
Eremopoa persica	HE802189	this study
Hookerchloa hookeriana	HE646606	14
Hookerochloa eriopoda	AY559122	10
Hookerochloa eriopoda	HE646605	14
Hookerochloa hookeriana	AY559123	4
Hookerochloa hookeriana	EU792348	4
Hyalopoa lanatiflora	FJ178781	6
Hyalopoa pontica	EU792365	4
Hyalopoa pontica	FJ196302	6
Libyella cyrenaica	HE802196	this study
Limnas malyschevii	HE802176	this study
Limnas stelleri	HE802175	this study
Lindbergella sintenisii	HE802190	this study
Milium effusum	DQ539573	4
Milium effusum	GQ324477	2
Milium effusum subsp effusum	FM179419	7
Milium transcaucasicum	HE802197	this study
Milium vernale	EU792340	4
Nephelochloa orientalis	HE646609	14
Nicoraepoa andina	EU792354	4
Nicoraepoa chonotica	EU792355	4
Nicoraepoa chonotica	EU792356	4
Nicoraepoa pugionifolia	EU792360	4
Nicoraepoa pugionifolia	GQ324478	2
Nicoraepoa robusta	EU792357	4
Nicoraepoa subenervis subsp spegazziniana	EU792358	2
Nicoraepoa subenervis subsp spegazziniana	GQ324479	2
Nicoraepoa subenervis subsp subenervis	EU792359	4
Paracolpodium altaicum	HF564629	this study
Paracolpodium altaicum	EF432735	6
Phalaris arundinacea	HF564628	this study
Phalaris canariensis	HE802173	this study
Phalaris coerulescens	HE802172	this study
Phippsia algida	FM179424	7
Phippsia algida	GQ283161	15
Phippsia algida	GQ283162	15
Phippsia concinna	FM179425	7
Phleum crypsoides	HE802187	this study
Phleum phleoides	AF498396	3
Phleum phleoides	FM179426	7
Phleum pratense	EU792341	2
Phleum pratense subsp bertolonii	DQ539568	5
Pholiurus pannonicus clone 1	HE646616	14
Pholiurus pannonicus clone 3	HE646618	14
Poa abbreviata	AY237835	2
Poa acicularifolia subsp acicularifolia	AY686667	13
Poa acicularifolia subsp ophitalis	EU482075	16
Poa acinaciphylla	JF904812	17
Poa aequigluma	JF904850	17
Poa aff cita	EU482067	16
Poa aff colensoi	EU482068	16
Poa affinis	GQ324482	2
Poa alpigena	JF786330	13
Poa alpina	GQ324483	2
Poa alpina subsp fallax	JF786333	13
Poa alpina var alpina	AY237837	4
Poa alpina var vivipara	AY237836	4
Poa alsodes	EU792374	4
Poa amplexicaulis	GQ324484	2
Poa amplivaginata	JF904820	17
Poa amplivaginata	JF904838	17
Poa amplivaginata	JF904839	17
Poa anae	JF904851	17
Poa anceps subsp polyphylla	AY686666	2
Poa annua	AY830447	18
Poa annua	AY830448	18
Poa annua	FM179428	7
Poa annua	AF521901	19
Poa annua	JF904811	17
Poa arachnifera	GQ324486	2
Poa arctica	AY237842	8
Poa arctica	GQ324487	2
Poa arctica	JF786324	9
Poa arcuata	JF904821	17
Poa asperiflora	JF904813	17
Poa astonii	AY686661	13
Poa atropidiformis	GQ324489	2
Poa atropidiformis	JF904819	17
Poa autumnalis	EU792379	4
Poa badensis	GQ324490	2
Poa billardierei	GQ324491	2
Poa billardierei	HE802193	this study
Poa bolanderi	JF904814	17
Poa botryoides	FJ002877	6
Poa bradei	EU395926	20
Poa breviglumis	AY686656	2
Poa buchanani	AY686654	2
Poa bulbosa	FM179429	7
Poa bulbosa	EU792388	4
Poa bulbosa	GQ324492	2
Poa bulbosa subsp vivipara	EF581381	6
Poa calycina	JF904832	17
Poa calycina mathewsii	JF904836	17
Poa calycina mathewsii	JF904837	17
Poa calycina mathewsii	JF904842	17
Poa candamoana	JF904815	17
Poa chaixii	EF433458	13
Poa chaixii	GQ324493	2
Poa chapmaniana	JF904816	17
Poa chathamica	AY686665	2
Poa cheelii	GQ324494	2
Poa cita	AY686669	13
Poa cita	EU482077	16
Poa clelandii	GQ324496	2
Poa cockayneana	GQ324497	2
Poa_colensoi	AY686660	13
Poa colensoi	AY686663	16
Poa colensoi	EU482063	16
Poa colensoi	EU482066	16
Poa compressa	DQ674360	13
Poa congesta	JF904827	17
Poa congesta	JF904828	17
Poa cookii	EU792383	4
Poa costiniana	GQ324499	2
Poa costiniana	GQ324500	2
Poa cusickii	GQ324501	2
Poa densa	JF786321	13
Poa dentigluma	JF904852	17
Poa diaphora	HE802188	this study
Poa dipsacea	AY686670	2
Poa dissanthelioides	JF904853	17
Poa dolosa	GQ324503	2
Poa dolosa	GQ324502	2
Poa eminens	HE802201	this study
Poa eminens	EU792366	4
Poa eminens	EU792367	4
Poa eminens	GQ324470	2
Poa eminens	JF786331	13
Poa ensiformis	GQ324504	2
Poa fawcettiae	GQ324505	2
Poa fawcettiae	GQ324506	2
Poa fax	EU792410	4
Poa fax	HE802191	this study
Poa fibrifera	JF904817	17
Poa flabellata	EU792380	2
Poa flabellata	EU792381	2
Poa flexuosa	AY237838	13
Poa foliosa	EU482071	13
Poa fordeana	GQ324507	2
Poa fordeana	GQ324508	2
Poa gigantea	JF904831	17
Poa gilgiana	JF904818	17
Poa glauca	AY237839	4
Poa gymnantha	JF904856	17
Poa hartzii subsp ammophila	AY237840	13
Poa hartzii subsp ammophila	EU792392	4
Poa hartzii subsp hartzii	AY237841	8
Poa helmsii	GQ324509	2
Poa hesperia	GQ324510	2
Poa hiemata	GQ324511	2
Poa holciformis	GQ324512	2
Poa homomalla	GQ324513	2
Poa hookeri	GQ324514	2
Poa horridula	JF904845	17
Poa howellii	JF904846	17
Poa humillima	JF904855	17
Poa hybrida	GQ324515	2
Poa imbecilla	AY686658	2
Poa incrassata	EU482073	16
Poa incrassata	EU482076	16
Poa infirma	AF393012	2
Poa infirma	GQ324516	4
Poa intrusa	EU482070	16
Poa ircutica	EU792402	4
Poa kamczatensis	JF786338	13
Poa kelloggii	EU792376	4
Poa kerguelensis	EU792384	4
Poa kerguelensis	EU792385	4
Poa keysseri	GQ324517	2
Poa keysseri	GQ324518	2
Poa kirkii	AY686657	2
Poa labillardieri	GQ324519	2
Poa laxa subsp flexuosa	GQ324520	2
Poa lepidula	FR692034	21
Poa lepidula	DQ539566	5
Poa leptocoma	JF904859	17
Poa lettermanii	GQ324521	2
Poa ligulata	GQ324522	2
Poa lindebergii	JF786327	13
Poa lindsayi	EU482064	16
Poa linearifolia	JF904833	17
Poa litorosa	AY686662	2
Poa longifolia	JF786325	13
Poa lowanensis	GQ324523	2
Poa macrocalyx	GQ324524	2
Poa macusaniensis	JF904834	17
Poa macusaniensis	JF904835	17
Poa matthewsii	GQ324525	2
Poa media	GQ324526	2
Poa meionectes	GQ324528	2
Poa molinerii	EU792389	4
Poa nemoralis	GQ324529	2
Poa novae-zelandiae	AY686659	2
Poa orba	GQ324530	2
Poa orthoclada	GQ324531	2
Poa palustris	EF555592	13
Poa parvifolia	JF904823	17
Poa perligulata	JF904857	17
Poa phillipsiana	GQ324532	2
Poa platyantha	JF786329	13
Poa poiformis	GQ324534	2
Poa poiformis	GQ324535	2
Poa polycolea	GQ324536	2
Poa porphyroclados	GQ324537	2
Poa porsildii	GQ324538	2
Poa pratensis	AF171182	13
Poa pratensis	GQ324542	2
Poa pratensis	JF786337	13
Poa pratensis	JF904849	17
Poa pratensis subsp alpigena	AY237833	13
Poa pratensis subsp alpigena	GQ324539	2
Poa pratensis subsp angustifolia	GQ324540	2
Poa pratensis subsp angustifolia	JF786328	13
Poa pratensis subsp irrigata	GQ324541	2
Poa pseudoabbreviata	JF786322	13
Poa ramosissima	AY686655	4
Poa rauhii	JF904841	17
Poa reflexa	GQ324543	2
Poa remota	GQ324544	2
Poa remota	GQ324545	2
Poa remota	JF786334	13
Poa rivas-martinezii	JF904860	17
Poa sallacustris	GQ324546	2
Poa saltuensis	EU792378	4
Poa serpaiana	HE802194	this study
Poa serpaiana	JF904840	17
Poa sibirica	GQ324547	2
Poa sichotensis	EU999956	6
Poa sieberiana	GQ324548	2
Poa sieberiana	GQ324549	2
Poa sieberiana	GQ324550	2
Poa smirnowii	JF786323	13
Poa smirnowii subsp mariae	GQ324551	2
Poa spania	AY686668	2
Poa stiriaca	JF904848	17
Poa subspicata	JF904858	17
Poa subvestita	AY686671	13
Poa subvestita	GQ324552	2
Poa sudicola	EU482072	16
Poa supina	EF165099	6
Poa supina	EU792387	4
Poa swallenii	JF904829	17
Poa swallenii	JF904830	17
Poa sylvestris	EU792375	4
Poa tanfiljewii	JF786326	13
Poa thessala	GQ324553	2
Poa thomasii	JF904824	17
Poa thomasii	JF904825	17
Poa tianschanica	JF786320	13
Poa trichophylla	GQ324554	2
Poa trivialis	AF171185	2
Poa trivialis	AF532932	2
Poa trivialis	GQ324555	2
Poa trollii	JF904843	17
Poa trollii	JF904844	17
Poa urjanchaica	JF786319	13
Poa veresczaginii	JF786335	13
Poa wolfii	EU792377	4
Poa xenica	EU482069	16
Puccinellia alaskana	GQ283111	15
Puccinellia andersonii	GQ283096	15
Puccinellia andersonii	GQ283126	15
Puccinellia angustata	GQ283095	15
Puccinellia angustata	GQ283145	15
Puccinellia angustata	GQ283133	15
Puccinellia angustata	GQ283135	15
Puccinellia angustata	GQ283137	15
Puccinellia angustata	GQ283140	15
Puccinellia angustata	GQ283146	15
Puccinellia arctica	EU792337	4
Puccinellia arctica	GQ283093	15
Puccinellia arctica	GQ283099	15
Puccinellia banksiensis	GQ283102	15
Puccinellia borealis	GQ283160	15
Puccinellia bruggemannii	GQ283147	15
Puccinellia distans	AF532934	22
Puccinellia fasciculata	FM179431	7
Puccinellia frigida	JF904808	17
Puccinellia glaucescens	EU792338	4
Puccinellia hauptiana	GQ283159	15
Puccinellia lemmonii	GQ283121	15
Puccinellia lemmonii	GQ283122	15
Puccinellia parishii	GQ283123	15
Puccinellia phryganodes	GQ283153	15
Puccinellia phryganodes	GQ283154	15
Puccinellia phryganodes	GQ283155	15
Puccinellia phryganodes	GQ283156	15
Puccinellia phryganodes	GQ283157	15
Puccinellia pumila	GQ283124	15
Puccinellia pumila	GQ283158	15
Puccinellia stricta	EU792339	4
Puccinellia tenella subsp langeana	GQ283106	15
Puccinellia tenella subsp tenella	GQ283110	15
Puccinellia vahliana	EU792335	4
Puccinellia vahliana	GQ283113	15
Puccinellia vahliana	GQ283114	15
Puccinellia walkeri	EU331103	16
Puccinellia wrightii	GQ283118	15
Puccinellia wrightii	GQ283119	15
Saxipoa saxicola	GQ324556	2
Saxipoa saxicola	GQ324557	2
Saxipoa saxicola	GQ324558	2
Sclerochloa dura	AF532933	4
Sclerochloa dura	FM1794333	7
Simplicia buchananii	HE802177	this study
Sylvipoa queenslandica	GQ324559	2
Tovarochloa peruviana	EU792428	4
Tovarochloa peruviana	EU792429	4
Trisetum myrianthum	HE802174	this study
Ventenata dubia	DQ539572	4
Ventenata macra	FM179440	7
Zingeria biebersteiniana	AJ428836	4
Zingeria biebersteiniana	HE802184	this study
Zingeria biebersteiniana subsp trichopoda	FJ196301	6
Zingeria kochii clone	FJ169905	6
Zingeria kochii clone	FJ169906	6
Zingeria kochii clone	FJ169907	6
Zingeria kochii clone	FJ169912	6
Zingeria kochii clone	FJ169913	6
Zingeria kochii clone	FJ169914	6
Zingeria kochii clone	FJ169915	6
Zingeria kochii clone	FJ169917	6
Zingeria kochii clone	FJ169918	6
Zingeria kochii clone	FJ169919	6
Zingeria kochii clone	FJ169920	6
Zingeria pisidica clone	FJ169921	6
Zingeria pisidica clone	GU299763	23
Zingeria pisidica clone	GU299764	23
Zingeria trichopoda	AJ428835	4
Zingeria trichopoda	FM179441	7
References
1. Xu CM, Qu CY, Yu WG, Zhang XJ, Li, FZ (2009) Phylogenetic origin of Beckmannia (Poaceae) inferred from molecular evidence. J Syst Evol 47: 305-310.
2. Gillespie LJ, Soreng RJ, Jacobs SWL (2009) Phylogenetic relationships of Australian Poa (Poaceae: Poinae), including molecular evidence for two new genera, Saxipoa and Sylvipoa. Austr Syst Botany 22: 413-436.
3. Gillespie LJ, Soreng RJ, Paradis LM, Bull RD (2010) Phylogeny and reticulation in Poinae subtribal complex based on nrITS, ETS, and trnTLF data. In: Seberg O, Petersen G, Barfod AS, Davis JI, editors. Diversity, Phylogeny, and Evolution in the Monocotyledons. Aarhus: Aarhus Univ Press. pp. 589–617.
4. Gillespie LJ, Soreng RJ, Bull RD, Jacobs SWL, Refulio-Rodriguez NF (2008) Phylogenetic relationships in subtribe Poinae (Poaceae, Poeae) based on nuclear ITS and plastid trnT–trnL–trnF sequences. Botany 86: 938–967.
5. Quintanar A, Castroviejo S, Catalan P (2007) Phylogeny of the tribe Aveneae (Pooideae, Poaceae) inferred from plastid trnT-F and nuclear ITS sequences. Am J Bot 94: 1554-1569.
6. Kim ES, Bolsheva NL, Samatadze TE, Nosov NN, Nosova IV, Zelenin AV, Punina EO, Muravenko OV, Rodionov AV (2009) The unique genome of two-chromosome grasses Zingeria and Colpodium, its origin, and evolution. Russ J Genet 45: 1329-1337.
7. Schneider J, Döring E, Hilu KW, Röser M (2009) Phylogenetic structure of the grass subfamily Pooideae based on comparison of plastid matK gene–3’trnK exon and nuclear ITS sequences. Taxon 58: 405–424.
8. Brysting AK, Fay MF, Leitch IJ, Aiken SG (2004) One or more species in the arctic grass genus Dupontia? - a contribution to the Panarctic Flora project. Taxon 53: 365-382.
9. Nosov N, Machs EM, Rodionov AV Molecular phylogenetic analysis of the Russian Poa L. (unpublished).
10. Hunter AM, Orlovich DA, Lloyd KM, Lee WG, Murphy DJ (2004) The generic position of Austrofestuca littoralis and the reinstatement of Hookerochloa and Festucella (Poaceae) based on evidence from nuclear (ITS) and chloroplast (trnL-trnF) DNA sequences. New Zealand J Bot 42: 253-262.
11. Kim YD, Kim KJ, Kim SH, Lee JH (2009) A molecular approach to the phylogenetic relationships among the Korean Poaceae taxa. Sigmul Bunryu Hag-hoeji 39 (in press)
12. Houben A Characterisation of the low-chromosome number grass Colpodium versicolor (2n = 4) by molecular cytogenetics (unpublished).
13. Rodionov AV, Nosov NN, Kim ES, Machs EM, Punina EO, Probatova NS (2010) The origin of polyploid genomes of bluegrasses Poa L. and gene flow between Northern Pacific and Sub-Antarctic Islands. Russian Journal of Genetics 46: 1407-1416.
14. Schneider J, Winterfeld G, Röser M (2012) Polyphyly of the grass tribe Hainardieae (Poaceae: Pooideae): identification of its different lineages based on molecular phylogenetics, including morphological and cytogenetic characteristics. Organisms Div Evol 12: 113–132.
15. Consaul LL, Gillespie LJ, Waterway MJ (2010) Evolution and polyploid origins in North American Arctic Puccinellia (Poaceae) based on nuclear ribosomal spacer and chloroplast DNA sequences. Am J Bot 97: 324-336.
16. Gardner RC, Keeling J, de Lange PJ, Wright SD, Cameron EK A New Zealand biodiversity database (unpublished).
17. Refulio-Rodriguez NF, Columbus JT, Gillespie LJ, Peterson PM, Soreng RJ (2012) Molecular phylogeny of Dissanthelium (Poaceae: Pooideae) and its taxonomic implications. Syst Bot 37: 122–133.
18. Mackenzie AM, Skotnicki ML, Selkirk PM. Dispersal of Poa annua on Subantarctic Islands (unpublished).
19. Corach D, Fernandez Souto D, Bernasconi P. Phylogenetic Relationships of Deschampsia antarctica: learning from the nuclear 5.8S RNA and ITS sequences (unpublished).
20. Essi L, Longhi-Wagner HM, de Souza-Chies TT (2008) Phylogenetic analysis of the Briza complex (Poaceae). Mol Phylogenet Evol 47: 1018-1029.
21. Schneider J, Winterfeld, G, Hoffmann, MH, Röser M (2011) Duthieeae, a new tribe of grasses (Poaceae) identified among the early diverging lineages of subfamily Pooideae: molecular phylogenetics, morphological delineation, cytogenetics and biogeography. Systematics and Biodiversity 9: 27–44.
22. Catalan P, Torrecilla P, Lopez Rodriguez JA, Olmstead RG (2004) Phylogeny of the festucoid grasses of subtribe Loliinae and allies (Poeae, Pooideae) inferred from ITS and trnL-F sequences. Mol Phylogenet Evol 31: 517-541.
23. Kotseruba V, Pistrick K, Blattner FR, Kumke K, Weiss O, Rutten T, Fuchs J, Endo T, Nasuda S, Ghukasyan A, Houben A (2010) The evolution of the hexaploid grass Zingeria kochii (Mez) Tzvel. (2n=12) was accompanied by complex hybridization and uniparental loss of ribosomal DNA. Mol Phylogenet Evol 56: 146-155.
